# Supplementary material for: Oxidative Inactivation of SARS-CoV-2 on Photoactive AgNPs@TiO2 Ceramic Tiles
Source: Int J Mol Sci. 2021 Aug 17;22(16):8836. doi: 10.3390/ijms22168836 (PMC8396237; doi:10.3390/ijms22168836)
Supplement: Supplementary file 1 [file ijms-22-08836-s001.zip]

Archive with 1 entries (1 files):
- ijms-1345118-supplementary.pdf
